# Supplementary material for: Liposomal Delivery of MIW815 (ADU-S100) for Potentiated STING Activation
Source: Pharmaceutics. 2023 Feb 14;15(2):638. doi: 10.3390/pharmaceutics15020638 (PMC9966736; doi:10.3390/pharmaceutics15020638)
Supplement: Supplementary file 1 [file pharmaceutics-15-00638-s001.zip]

Archive with 1 entries (1 files):
- pharmaceutics-2078534-supplementary.pdf
